# Supplementary material for: Increased Risk to Develop Hypertension and Carotid Plaques in Patients with Long-Lasting Helicobacter pylori Gastritis
Source: J Clin Med. 2022 Apr 19;11(9):2282. doi: 10.3390/jcm11092282 (PMC9104887; doi:10.3390/jcm11092282)
Supplement: Supplementary file 1 [file jcm-11-02282-s001.zip]

Archive with 1 entries (1 files):
- jcm-1631434-supplementary.pdf
